# Supplementary material for: Engineered Escherichia coli Modified with Carbon Quantum Dots as a High-Performance Cathode Catalyst for Microbial Fuel Cells
Source: Molecules. 2026 Jun 11;31(12):2039. doi: 10.3390/molecules31122039 (PMC13304498; doi:10.3390/molecules31122039)
Supplement: Supplementary file 1 [file molecules-31-02039-s001.zip]

Archive with 1 entries (1 files):
- molecules-4281449-supplementary.pdf
